# Supplementary material for: Quantitative MRCP as Part of Primary Sclerosing Cholangitis Standard of Care in the National Health Service in England: A Feasibility Assessment Among Hepatologists
Source: Healthcare (Basel). 2025 Oct 20;13(20):2630. doi: 10.3390/healthcare13202630 (PMC12562387; doi:10.3390/healthcare13202630)
Supplement: Supplementary file 1 [file healthcare-13-02630-s001.zip]

Archive with 9 entries (6 files):
- supplementary files/
- supplementary files/Supplementary figure S1.pdf
- supplementary files/Supplementary Table S1.pdf
- supplementary files/Supplementary Table S2.pdf
- __MACOSX/
- __MACOSX/supplementary files/
- __MACOSX/supplementary files/._Supplementary figure S1.docx
- __MACOSX/supplementary files/._Supplementary Table S1.docx
- __MACOSX/supplementary files/._Supplementary Table S2.docx
